# Supplementary material for: Interstitial Lung Disease in Connective Tissue Diseases: Survival Patterns in a Population-Based Cohort
Source: J Clin Med. 2021 Oct 21;10(21):4830. doi: 10.3390/jcm10214830 (PMC8584507; doi:10.3390/jcm10214830)
Supplement: Supplementary file 1 [file jcm-10-04830-s001.zip]

Archive with 1 entries (1 files):
- jcm-1414169-supplementary.pdf
